# Supplementary material for: Metabolomic Insights of Biosurfactant Activity from Bacillus niabensis against Planktonic Cells and Biofilm of Pseudomonas stutzeri Involved in Marine Biofouling
Source: Int J Mol Sci. 2023 Feb 20;24(4):4249. doi: 10.3390/ijms24044249 (PMC9965525; doi:10.3390/ijms24044249)
Supplement: Supplementary file 1 [file ijms-24-04249-s001.zip]

Archive with 1 entries (1 files):
- ijms-2147648-supplementary.pdf
